# Supplementary material for: Coexistence of Retinitis Pigmentosa and Ataxia in Patients with PHARC, PCARP, and Oliver–McFarlane Syndromes
Source: Int J Mol Sci. 2024 May 25;25(11):5759. doi: 10.3390/ijms25115759 (PMC11172263; doi:10.3390/ijms25115759)
Supplement: Supplementary file 1 [file ijms-25-05759-s001.zip]

Archive with 1 entries (1 files):
- ijms-2980415-supplementary.pdf
